# Supplementary material for: Modelling spatiotemporal variation in under-five malaria risk in Ghana in 2016–2021
Source: Malar J. 2024 Apr 9;23:102. doi: 10.1186/s12936-024-04918-x (PMC11005246; doi:10.1186/s12936-024-04918-x)
Supplement: Supplementary file 1 — Additional file 1. Figures for supplementary material for online interactive web-based map for Fig. 2 presented in the manuscript. [file 12936_2024_4918_MOESM1_ESM.zip]

Archive with 6 entries (6 files):
- Fig2.RR16.html
- Fig2.RR17.html
- Fig2.RR18.html
- Fig2.RR19.html
- Fig2.RR20.html
- Fig2.RR21.html
